# Supplementary material for: Integrative analysis of efferocytosis- and invasion-related genes as potential biomarkers and therapeutic targets in breast cancer
Source: Discov Oncol. 2025 Aug 5;16:1474. doi: 10.1007/s12672-025-03346-w (PMC12325836; doi:10.1007/s12672-025-03346-w)
Supplement: Supplementary file 1 — Supplementary Material 1 [file 12672_2025_3346_MOESM1_ESM.csv]

Gene
ADAM17
CXCR4
HIF1A
SLC14A1
WNK1
DOCK1
SGK1
ODC1
DNM1L
PPARG
PLAUR
AXL
GAS6
CD47
HMGB1
RHOA
CD274
PLG
TYRO3
FN1
PROS1
ITGB5
ADAM9
KNG1
SIRT1
TGM2
GABARAP
IL33
MPO
NLRP3
ANXA1
FPR2
SIRT6
SERPINA1
PLCG1
CALR
APOE
IGF2R
ITGB3
ITGAV
MBL2
NRP2
TGFB1
TGFB3
IL6
TLR9
PLGRKT
C3
CASP3
CASP1
GATA2
ANXA2
ALOX12
IFNB1
MTOR
ELANE
GAPDH
IL6R
NFE2L2
TLR3
ALDH2
IL1RN
CLU
IL1B
NTN1
CRK
IRF3
LGALS3
ID3
GPR101
P2RY2
S1PR1
NFATC2
NFATC1
ARNT
EPO
EPOR
JAK2
MAPK1
MAPK3
CEBPB
RXRA
CD36
CX3CL1
THBS1
MAP2K1
MAP2K2
PTGS2
PTGER2
PTGER4
DNMT3A
CREB1
CAMK2G
MAPK12
MAPK14
MAPKAPK2
ALOX5
DUSP4
DUSP5
ANO6
ANO5
BSG
ATP11B
HAVCR2
AGER
PTK2
BCAR1
CRKL
ELMO1
RAC1
ADAM10
C1QA
C1QB
LRP1
RAB5A
RAB5C
RAB14
RAB7A
NR1H2
IL10
PPARD
SLC2A1
SLC16A1
CD24
PECAM1
PTPN11
TNF
