# Supplementary material for: Integrative analysis of efferocytosis- and invasion-related genes as potential biomarkers and therapeutic targets in breast cancer
Source: Discov Oncol. 2025 Aug 5;16:1474. doi: 10.1007/s12672-025-03346-w (PMC12325836; doi:10.1007/s12672-025-03346-w)
Supplement: Supplementary file 2 — Supplementary Material 2 [file 12672_2025_3346_MOESM2_ESM.csv]

x
PPARG
CD36
FN1
ANO6
TYRO3
ANXA1
ALDH2
S1PR1
PECAM1
PROS1
PLAUR
LRP1
MAPKAPK2
CX3CL1
IL33
CALR
SGK1
SLC2A1
PTGER4
IL6
GAPDH
EPO
ELANE
CXCR4
IFNB1
CD24
TLR3
C3
MPO
PTGS2
KNG1
PLG
