# Supplementary material for: Integrative analysis of efferocytosis- and invasion-related genes as potential biomarkers and therapeutic targets in breast cancer
Source: Discov Oncol. 2025 Aug 5;16:1474. doi: 10.1007/s12672-025-03346-w (PMC12325836; doi:10.1007/s12672-025-03346-w)
Supplement: Supplementary file 4 — Supplementary Material 4 [file 12672_2025_3346_MOESM4_ESM.txt]

Fig.S1 Batch Effects Removal of GSE42568 and GSE29431. A. Distribution boxplots of GEO Combined Datasets prior to batch elimination. B. Distribution boxplots of integrated GEO Datasets (Combined Datasets) following batch adjustment. C. PCA visualization of integrated GEO Datasets (Combined Datasets) before batch correction. D. PCA visualization of GEO Datasets integration post-batch correction (Combined Datasets). The BRCA dataset GSE42568 is blue, and the BRCA dataset GSE29431 is yellow.
